# Supplementary material for: Temperature Sensing in Agarose/Silk Fibroin Translucent Hydrogels: Preparation of an Environment for Long-Term Observation
Source: Nanomaterials (Basel). 2025 Jan 16;15(2):123. doi: 10.3390/nano15020123 (PMC11767501; doi:10.3390/nano15020123)
Supplement: Supplementary file 1 [file nanomaterials-15-00123-s001.zip]

Archive with 1 entries (1 files):
- nanomaterials-3405215-suplementary.pdf
